# Supplementary material for: Green Synthesis of Silver Oxide Nanoparticles from Mauritia flexuosa Fruit Extract: Characterization and Bioactivity Assessment
Source: Nanomaterials (Basel). 2024 Nov 22;14(23):1875. doi: 10.3390/nano14231875 (PMC11643947; doi:10.3390/nano14231875)
Supplement: Supplementary file 1 [file nanomaterials-14-01875-s001.zip]

Archive with 1 entries (1 files):
- nanomaterials-3277367-supplementary.pdf
